# Supplementary material for: In Vitro Cell Model Investigation of Alpha-Synuclein Aggregate Morphology Using Spectroscopic Imaging
Source: Int J Mol Sci. 2024 Nov 20;25(22):12458. doi: 10.3390/ijms252212458 (PMC11594916; doi:10.3390/ijms252212458)
Supplement: Supplementary file 1 [file ijms-25-12458-s001.zip]

Archive with 1 entries (1 files):
- ijms-3306182-Supplementary_Information_with_Westernblot.pdf
